# Supplementary material for: Implementation of the Anchor-Based Indirect Comparison Method for Equivalence Margin Derivation in Biosimilar Development
Source: Pharmaceuticals (Basel). 2025 Feb 20;18(3):285. doi: 10.3390/ph18030285 (PMC11945240; doi:10.3390/ph18030285)
Supplement: Supplementary file 1 [file pharmaceuticals-18-00285-s001.zip]

Archive with 1 entries (1 files):
- pharmaceuticals-3409146-supplementary.pdf
